# Supplementary material for: A Novel, Inexpensive In-House Immunochromatographic Strip Test for Cryptococcosis Based on the Cryptococcal Glucuronoxylomannan Specific Monoclonal Antibody 18B7
Source: Diagnostics (Basel). 2021 Apr 23;11(5):758. doi: 10.3390/diagnostics11050758 (PMC8145812; doi:10.3390/diagnostics11050758)
Supplement: Supplementary file 1 [file diagnostics-11-00758-s001.zip]

Archive with 1 entries (1 files):
- diagnostics-1193332-supplementary.pdf
